# Supplementary material for: Mass Spectrometric Fingerprint Mapping Reveals Species-Specific Differences in Plant Polyphenols and Related Bioactivities
Source: Molecules. 2023 Aug 31;28(17):6388. doi: 10.3390/molecules28176388 (PMC10490256; doi:10.3390/molecules28176388)
Supplement: Supplementary file 1 [file molecules-28-06388-s001.zip]

Archive with 1 entries (1 files):
- molecules-2454233-supplementary.pdf
